# Supplementary material for: Microfluidics-Based Enrichment and Whole-Genome Amplification Enable Strain-Level Resolution for Airway Metagenomics
Source: mSystems. 2019 May 21;4(4):e00198-19. doi: 10.1128/mSystems.00198-19 (PMC6589435; doi:10.1128/mSystems.00198-19)
Supplement: TABLE S1 [file mSystems.00198-19-st001.xlsx]

## Sheet: Sheet2
Table S1. Summary of reads and species
Sample	Clean reads	Non-human reads	Percent of non-human reads	No. of Bacteria species a	No. of reads assigned to Viruses	Percent of reads assigned to Viruses	No. of reads assigned to Phages	Percent of reads assigned to Phages	No. of reads assigned to Fungi	Percent of reads assigned to Fungi
W1-Direct	74280538	740042	0.00996	47	1460	1.96552e-05	45224	0.000608827	470	6.32736e-06
W1-MEEA	51685079	7588009	0.146812	416	681	2.8248e-05	218644	0.00423031	367	7.1007e-06
W2-Direct	81935172	4705517	0.0574298	48	142568	0.00174001	33162	0.000404735	76	9.27563e-07
W2-MEEA	44146384	6595337	0.149397	70	905322	0.0205073	25341	0.000574022	1994	4.51679e-05
W3-Direct	24239580	3253549	0.134225	139	12635	0.000521255	8851	0.000365147	33171	0.00136846
W3-MEEA	33651438	10116871	0.300637	1103	66643	0.00198039	22357	0.00066437	11128	0.000330684
W4-Direct	26001354	1171971	0.0450735	117	2004	7.70729e-05	4945	0.000190182	36659	0.00140989
W4-MEEA	18283986	4516577	0.247024	176	48779	0.00266785	12436	0.000680158	33383	0.00182581
W5-Direct	18956708	1097857	0.0579139	130	1750	9.23156e-05	12714	0.000670686	32402	0.00170926
W5-MEEA	30285348	10151847	0.335207	343	92187	0.00304395	16352	0.000539931	52343	0.00172833
W6-Direct	18157798	2085368	0.114847	132	12633	0.000695734	4199	0.000231251	24448	0.00134642
W6-MEEA	40018418	9635679	0.240781	342	60467	0.00151098	23814	0.000595076	43638	0.00109045
P-values b	0.6662	0.0031	0.0016	0.082	0.2224	0.1878	0.2661	0.2185	0.7005	0.4995
aSpecies with >20 reads mapped
bPaired t-test
