# Supplementary material for: Microfluidics-Based Enrichment and Whole-Genome Amplification Enable Strain-Level Resolution for Airway Metagenomics
Source: mSystems. 2019 May 21;4(4):e00198-19. doi: 10.1128/mSystems.00198-19 (PMC6589435; doi:10.1128/mSystems.00198-19)
Supplement: TABLE S2 [file mSystems.00198-19-st002.xlsx]

## Sheet: Sheet2
Table S2. Antibiotic resistance genes (ARGs) in sample W1
ARO Term	AMR Gene Family	% Identity	% Length
MCR-5	MCR phosphoethanolamine transferase	100	100
mepA	multidrug and toxic compound extrusion (MATE) transporter	100	100
sav1866	ATP-binding cassette (ABC) antibiotic efflux pump	100	100
arlS	major facilitator superfamily (MFS) antibiotic efflux pump	100	100
mepR	multidrug and toxic compound extrusion (MATE) transporter	100	100
mgrA	major facilitator superfamily (MFS) antibiotic efflux pump, ATP-binding cassette (ABC) antibiotic efflux pump	100	100
TEM-116	TEM beta-lactamase	100	100
arlR	major facilitator superfamily (MFS) antibiotic efflux pump	100	100
S. aureus rpoB mutants resistance to rifampicin	rifamycin-resistant beta-subunit of RNA polymerase (rpoB)	99.75	100
tet(C)	major facilitator superfamily (MFS) antibiotic efflux pump	100	61.17
tet(38)	major facilitator superfamily (MFS) antibiotic efflux pump	99.33	100.44
mecI	methicillin resistant PBP2	100	54.47
mecR1	methicillin resistant PBP2	100	100
AAC(6')-Ie-APH(2'')-Ia	AAC(6'), APH(2'')	99.79	100
PC1 beta-lactamase (blaZ)	blaZ beta-lactamase	96.09	100
tet(W/N/W)	tetracycline-resistant ribosomal protection protein	68.34	100
adeF	resistance-nodulation-cell division (RND) antibiotic efflux pump	76.47	100.66
mecA	methicillin resistant PBP2	99.85	100
adeF	resistance-nodulation-cell division (RND) antibiotic efflux pump	61.87	91.88
adeF	resistance-nodulation-cell division (RND) antibiotic efflux pump	71.29	100.19
APH(3')-IIa	APH(3')	100	80.3
AAC(6')-IId	AAC(6')	100	66.86
adeF	resistance-nodulation-cell division (RND) antibiotic efflux pump	43.38	99.15
ErmA	Erm 23S ribosomal RNA methyltransferase	100	57.2
S. aureus parE conferring resistance to fluoroquinolones	fluoroquinolone resistant parE	99.4	99.7
OCH-7	OCH beta-lactamase	99.12	29.23
S. aureus murA with mutation conferring resistance to fosfomycin	murA transferase	99.29	100
Erm(33)	Erm 23S ribosomal RNA methyltransferase	100	43.62
aadA3	ANT(3'')	99.16	90.49
Red color genes are ARGs found in both W1-MEEA and W1-Direct squencing, others are only found in W1-MEEA
ARO, antibiotic resistance ontology
AMR, antimicrobial resistance
