# Supplementary material for: Microfluidics-Based Enrichment and Whole-Genome Amplification Enable Strain-Level Resolution for Airway Metagenomics
Source: mSystems. 2019 May 21;4(4):e00198-19. doi: 10.1128/mSystems.00198-19 (PMC6589435; doi:10.1128/mSystems.00198-19)
Supplement: TEXT S1 [file mSystems.00198-19-s0001.txt]

#!/usr/bin/perl -w
#Copyright (c) BIG
#Author: Wang Jianfeng
#Email: wangjf@big.ac.cn
#Version: 1.0
#Date: 2012.6.12
#Description: 

#                  This script is designed to the raw data preprocessing, including remove adapter, 
          
#      filter low bases and reads duplication. The script can accept a set of single/paired-end reads.

#      Some methods can be finished all processes of the raw data. For example, Adapter and Lower bases

#      can be removed at the same time using "adp_qual" methed, which can be used in RNA-Seq or ChIP-seq.

#      "all" methed can be removed adapter, lower bases and duplication at the same time, which can be used

#      in denovo assembly. "adp_dup" method can be used assessment the raw data.


#      If there is any problem about this script, please contact the author
    
#      Email: wangjf@big.ac.cn

use strict;

my $version=1.00;
use Getopt::Long;

my %opts;

if($ARGV[0] eq "-v"){
    print STDERR "$0, Version $version\n";
    exit;
}

&command if(@ARGV<1);

GetOptions(\%opts,"i=s","f=s","r=s","o=s","a=s","q:s","c:s","l:s","n:s","p","v","h");

if (!(defined $opts{i} || defined $opts{f} and defined $opts{r}) and !defined $opts{o} || defined $opts{h}) {      
    &PrintUsage;
}

my $file1 = $opts{'i'}; #Single Reads file
my $file2 = $opts{'f'}; #forward fastq file
my $file3 = $opts{'r'}; #reverse fastq file
my $file4 = $opts{'o'}; #Output prefix
my $qCutOff = (defined $opts{c})?$opts{c}:20; #quality_threshold
my $format = (defined $opts{q})?$opts{q}:33;  #Default:33
my $lenCut = (defined $opts{l})?$opts{l}:30; #Default:30
my $adapter = (defined $opts{a})?$opts{a}:"ATCGGAAGAGC"; #Default:Tru-Seq Adapter
my $numN = (defined $opts{n})?$opts{n}:0; # Allowed number of Ns

my ($size1,$size2,$trimStart1,$trimStart2,$id1,$seq1,$qual1,$id2,$seq2,$qual2,@qual1,@qual2,$N1,$N2,$amb,$total_length1,$total_length2,$single_length1,$single_length2,$total_length_trimmed1,$total_length_trimmed2,$trimCount1,$trimCount2,$len1,$len2,$length1,$length2,$input,$high1,$high2,$high3,$high4,%hash,$pos,$pos1,$pos2,$adp,$dup_num);
$total_length1 = $total_length2 = $total_length_trimmed1 = $total_length_trimmed2 = $single_length1 = $single_length2 = $adp = $amb = 0;
my $oldtime = time();

my $cmd =$ARGV[0];
my %cmd_hash =(adapter=>\&adapter,quality=>\&quality,adp_dup=>\&adp_dup,adp_qual=>\&adp_qual,duplication=>\&duplication,all=>\&all);

if(($ARGV[0] eq "adapter") or ($ARGV[0] eq "quality") or ($ARGV[0] eq "adp_dup") or ($ARGV[0] eq "adp_qual") or ($ARGV[0] eq "all") or ($ARGV[0] eq "duplication")){
    &{$cmd_hash{$cmd}};
}else{
    &command;
}

#########################adapter#########################################
sub adapter {
    
    open STAT,">$file4.stat.xls";
    
    if(defined $opts{p}){
        print STAT "Progrom,Parameters,Input and Output information:\n";
        print STAT "$0 adapter -f $file2 -r $file3 -a $adapter -n $numN -l $lenCut -p -o $file4\n";
        print STAT "Input file:$file2 and $file3\n";
        print STAT "Adapter sequence: $adapter\n";
        print STAT "Allowed Ns: $numN\n";
        print STAT "Output file: $file4"."_1.fastq and $file4"."_2.fastq\n";
        print STAT "Output stat file: $file4"."_report.xls\n\n";
    }else{
        print STAT "$0 adapter -i $file1 -c $qCutOff -q $format -a $adapter -l $lenCut -o $file4\n";
        print STAT "Input file:$file1\n";
        print STAT "Adapter sequence: $adapter\n";
        print STAT "Allowed Ns: $numN\n";
        print STAT "Output file: $file4.fastq\n";
        print STAT "Output stat file: $file4"."_report.xls\n\n";
    }
    
    if(defined $opts{p}){
        open IN1,"$file2" || die $!;
        open IN2,"$file3" || die $!;
        open OUT1,">$file4"."_1.fastq" || die $!;
        open OUT2,">$file4"."_2.fastq" || die $!;
        
        while(!eof(IN1) && !eof(IN2)){
            $id1 = <IN1>; $seq1 = <IN1>; <IN1>; $qual1 = <IN1>; $input++;
            $id2 = <IN2>; $seq2 = <IN2>; <IN2>; $qual2 = <IN2>;
            chomp ($id1,$seq1,$qual1,$id2,$seq2,$qual2);
            $N1 = ($seq1 =~ s/N/$&/g);
            $N2 = ($seq2 =~ s/N/$&/g);

            if($N1 > $numN || $N2 > $numN){
                $amb++;
                next;}
            
            if($seq1 =~ m/$adapter/ && $seq2 =~ m/$adapter/){
                $pos1 = index($seq1,$adapter);
                $pos2 = index($seq2,$adapter);
                if($pos1 < $lenCut or $pos2 < $lenCut){
                    $adp++;
                    next;
                }else{
                    $seq1 = substr($seq1,0,$pos1 - 2);
                    $qual1 = substr($qual1,0,$pos1 - 2);
                    $seq2 = substr($seq2,0,$pos2 - 2);
                    $qual2 = substr($qual2,0,$pos2 - 2); 
                    print OUT1 "$id1\n$seq1\n+\n$qual1\n";
                    print OUT2 "$id2\n$seq2\n+\n$qual2\n";
                }
            }elsif($seq1 =~ m/$adapter/){
                $pos1 = index($seq1,$adapter);
                if($pos1 < $lenCut){
                    $adp++;
                    next;
                }else{
                    $seq1 = substr($seq1,0,$pos1 - 2);
                    $qual1 = substr($qual1,0,$pos1 - 2);
                    print OUT1 "$id1\n$seq1\n+\n$qual1\n";
                    print OUT2 "$id2\n$seq2\n+\n$qual2\n";
                }
            }elsif($seq2 =~ m/$adapter/){
                $pos2 = index($seq2,$adapter);
                if($pos2 < $lenCut){
                    $adp++;
                    next;
                }else{
                    $seq2 = substr($seq2,0,$pos2 - 2);
                    $qual2 = substr($qual2,0,$pos2 - 2);
                    print OUT1 "$id1\n$seq1\n+\n$qual1\n";
                    print OUT2 "$id2\n$seq2\n+\n$qual2\n";
                }
            }else{
                print OUT1 "$id1\n$seq1\n+\n$qual1\n";
                print OUT2 "$id2\n$seq2\n+\n$qual2\n";
            }
        }
        close IN1;
        close IN2;
        close OUT1;
        close OUT2;
            
    }else{
        open IN,"$file1" || die $!;
        open OUT,">$file4"."_1.fastq" || die $!;
        while(!eof(IN)){
            $id1 = <IN>; $seq1 = <IN>; <IN>; $qual1 = <IN>; $input++;
            chomp ($id1,$seq1,$qual1);
            if($seq1 =~ m/$adapter/){
                $pos = index($seq1,$adapter);
                if($pos < $lenCut){
                    $adp++;
                    next;
                }else{
                    $seq1 = substr($seq1,0,$pos - 2);
                    $qual1 = substr($qual1,0,$pos - 2);
                    print OUT "$id1\n$seq1\n+\n$qual1\n";
                }
            }else{
                print OUT "$id1\n$seq1\n+\n$qual1\n";
            }
        }
        close IN;
        close OUT;
        
    }
    
    my $oo = time() - $oldtime;
    
    
    my $reads = $input -  $amb;
    my $percentage = int($reads/$input*10000)/100;
    
    if(defined $opts{p}){
        print STAT "Name\tTotal_Reads\tValid_Data\tPercentage\n";
        print STAT "$file2\t$input\t$reads\t$percentage%\n";
        print STAT "$file2\t$input\t$reads\t$percentage%\n";
        print STAT "\nTime consumption is $oo";
    }else{
        print STAT "Name\tTotal_Reads\tValid_Data\tPercentage\n";
        print STAT "$file1\t$input\t$reads\t$percentage%\n";
        print STAT "\nTime consumption is $oo sec.";
    }
    
    close STAT;
}

#########################quality#########################################
sub quality {
    open STAT,">$file4.stat.xls";

    if(defined $opts{p}){
        print STAT "Progrom,Parameters,Input and Output information:\n";
        print STAT "$0 quality -f $file2 -r $file3 -c $qCutOff -q $format -l $lenCut -p -o $file4\n";
        print STAT "Input file:$file2 and $file3\n";
        print STAT "Low quality threshold:$qCutOff\n";
        print STAT "Input file format:$format\n";
        print STAT "Output file: $file4.$qCutOff"."_1.fastq and $file4.$qCutOff"."_2.fastq\n";
        print STAT "Output stat file: $file4.stat.xls\n\n";
    }else{
        print STAT "$0 quality -i $file1 -c $qCutOff -q $format -l $lenCut -o $file4\n";
        print STAT "Input file:$file1\n";
        print STAT "Low quality threshold:$qCutOff\n";
        print STAT "Input file format:$format\n";;
        print STAT "Output file: $file4.$qCutOff.fastq\n";
        print STAT "Output stat file: $file4.stat.xls\n\n";
    }
    
    if(defined $opts{p}){  #Paired-End Format
        open IN1,"$file2" || die $!;
        open IN2,"$file3" || die $!;
        open OUT1,">$file4.$qCutOff"."_1.fastq" || die $!;
        open OUT2,">$file4.$qCutOff"."_2.fastq" || die $!;
        open OUT3,">$file4"."_single_1.fastq" || die $!;
        open OUT4,">$file4"."_single_2.fastq" || die $!;
        
        while(!eof(IN1) && !eof(IN2)){
            $id1 = <IN1>; $seq1 = <IN1>; <IN1>; $qual1 = <IN1>; $input++;
            $id2 = <IN2>; $seq2 = <IN2>; <IN2>; $qual2 = <IN2>;
            chomp ($id1,$seq1,$qual1,$id2,$seq2,$qual2);
            $length1 =  length $seq1;
            $length2 = length $seq2;
            $total_length1 = $total_length1 + $length1;
            $total_length2 = $total_length2 + $length2;
            
            ##Remove lower bases:
            @qual1 = split (//, $qual1); @qual2 = split (//, $qual2);
            $trimCount1 = $trimCount2 = $trimStart1 = $trimStart2 = 0;
            
            for(my $i = $#qual1; $i > 0; $i--) {
                my $val1 = ord($qual1[$i]) - $format;
                if($val1 < $qCutOff) {
                    $trimCount1++;
                }else{
                    last;
                }
            }
            
            for(my $i = 0;$i < $#qual1; $i++) {
                my $val1 = ord($qual1[$i]) - $format;
                if($val1 < $qCutOff) {
                    $trimStart1++;
                }else{
                    last;
                }
            }
            
            for(my $i=$#qual2; $i>0; $i--) {
                my $val2 = ord($qual2[$i]) - $format;
                if($val2 < $qCutOff) {
                    $trimCount2++;
                }else{
                    last;
                }
            }
            
            for(my $i = 0;$i < $#qual2; $i++) {
                my $val2 = ord($qual2[$i]) - $format;
                if($val2 < $qCutOff) {
                    $trimStart2++;
                }else{
                    last;
                }
            }
            
            $size1 = $length1 - $trimStart1 - $trimCount1;
            $qual1 = substr($qual1,$trimStart1,$size1);
            $seq1 = substr($seq1,$trimStart1,$size1);
            
            $size2 = $length2 - $trimStart2 - $trimCount2;
            $qual2 = substr($qual2,$trimStart2,$size2);
            $seq2 = substr($seq2,$trimStart2,$size2);
            
            $len1 = length $seq1;
            $len2 = length $seq2;
            
            if(($len1 >= $lenCut) && ($len2 >= $lenCut)){
                print OUT1 "$id1\n$seq1\n+\n$qual1\n";
                print OUT2 "$id2\n$seq2\n+\n$qual2\n";
                $total_length_trimmed1 = $total_length_trimmed1 + $len1;
                $total_length_trimmed2 = $total_length_trimmed2 + $len2;
                $high1++; $high2++;
            }elsif($len1 >= $lenCut){
                print OUT3 "$id1\n$seq1\n+\n$qual1\n";
                $high3++;$single_length1 = $single_length1 + $len1;
            }elsif($len2 >= $lenCut){
                print OUT4 "$id2\n$seq2\n+\n$qual2\n";
                $high4++;$single_length2 = $single_length2 + $len2;
            }
        }
        close IN1;
        close IN2;
        close OUT1;
        close OUT2;
        close OUT3;
        close OUT4;
        
    }else{ #Single Format
        open IN1,"$file1" || die $!;
        open OUT1,">$file4.$qCutOff.fastq" || die $!;
        while(!eof(IN1)){
            $id1 = <IN1>; $seq1 = <IN1>; <IN1>; $qual1 = <IN1>; $input++;
            chomp ($id1,$seq1,$qual1);
            
            $length1 = length $seq1;
            $total_length1 = $total_length1 + $length1;
            
            ##Remove lower bases:
            @qual1 = split (//, $qual1);
            $trimCount1 = $trimStart1 = 0;
            
            for(my $i=$#qual1; $i>0; $i--) {
                my $val = ord($qual1[$i]) - $format;
                if($val < $qCutOff) {
                    $trimCount1++;
                }else{
                    last;
                }
            }
            
            for(my $i = 0;$i < $#qual1; $i++) {
                my $val = ord($qual1[$i]) - $format;
                if($val < $qCutOff) {
                    $trimStart1++;
                }else{
                    last;
                }
            }
            
            $size1 = $length1 - $trimStart1 - $trimCount1;
            $qual1 = substr($qual1,$trimStart1,$size1);
            $seq1 = substr($seq1,$trimStart1,$size1);
            $len1 = length $seq1;
            
            if($len1 >= $lenCut){
                print OUT1 "$id1\n$seq1\n+\n$qual1\n";
                $total_length_trimmed1 = $total_length_trimmed1 + $len1;
                $high1++;
            }
        }
        close IN1;
        close OUT1;
    }
    
    if(defined $opts{p}){
        my $rata_trimmed1 = int(10000*$total_length_trimmed1/$total_length1)/100;
        my $rata_trimmed2 = int(10000*$total_length_trimmed2/$total_length2)/100;
        my $single1 = int(10000*$single_length1/$total_length1)/100;
        my $single2 = int(10000*$single_length2/$total_length2)/100;
    
        print STAT "Remove lower bases information:\n";
        print STAT "Name\tTotal_Reads\tTotal_bases\tHigh_quility_reads\tHigh_quility_bases\tSingle_Reads\tSingle_bases\n";
        print STAT "$file2\t$input\t$total_length1\t$high1\t$total_length_trimmed1($rata_trimmed1%)\t$high3\t$single_length1($single1%)\n";
        print STAT "$file3\t$input\t$total_length2\t$high2\t$total_length_trimmed2($rata_trimmed2%)\t$high4\t$single_length2($single2%)\n\n";
        
    }else{
        my $rata_trimmed1 = int(10000*$total_length_trimmed1/$total_length1)/100;
        
        print STAT "Remove lower bases information:\n";
        print STAT "Total reads: $input\n";
        print STAT "Total bases: $total_length1\n";
        print STAT "High quility reads: $high1\n";
        print STAT "Total bases after trimming: $total_length_trimmed1($rata_trimmed1%)\n\n";
    }
    
    my $oo = time() - $oldtime;
    $oo = int(100*$oo/60)/100;
    print STAT "All completed successfully!\n\nTime consumption is $oo min";
    close STAT;
}

#########################duplication#########################################
sub duplication {
    
    open STAT,">$file4.stat.xls";
    
    if(defined $opts{p}){
        print STAT "Progrom,Parameters,Input and Output information:\n";
        print STAT "$0 duplication -f $file2 -r $file3 -l $lenCut -p -o $file4\n";
        print STAT "Input file:$file2 and $file3\n";
        print STAT "Output file: $file4.dup"."_1.fastq and $file4.dup"."_2.fastq\n";
        print STAT "Output stat file: $file4.stat.xls\n\n";
    }else{
        print STAT "$0 duplication -i $file1 -l $lenCut -o $file4\n";
        print STAT "Input file:$file1\n";
        print STAT "Output file: $file4.dup.fastq\n";
        print STAT "Output stat file: $file4.stat.xls\n\n";
    }
    
    if(defined $opts{p}){  #Paired-End Format
        open IN1,"$file2" || die $!;
        open IN2,"$file3" || die $!;
        open OUT1,">$file4.dup"."_1.fastq" || die $!;
        open OUT2,">$file4.dup"."_2.fastq" || die $!;
        
        while(!eof(IN1) && !eof(IN2)){
            $id1 = <IN1>; $seq1 = <IN1>; <IN1>; $qual1 = <IN1>; $input++;
            $id2 = <IN2>; $seq2 = <IN2>; <IN2>; $qual2 = <IN2>;
            chomp ($id1,$seq1,$qual1,$id2,$seq2,$qual2);
            
            ##Remove duplication:
            my $dup = substr($seq1,0,$lenCut).substr($seq2,0,$lenCut);
            $hash{$dup}++;
            if($hash{$dup} == 1){
                print OUT1 "$id1\n$seq1\n+\n$qual1\n";
                print OUT2 "$id2\n$seq2\n+\n$qual2\n";
            }else{
                    $dup_num++;
                    next;
            }
        }
        close IN1;
        close IN2;
        close OUT1;
        close OUT2;
        
    }else{ #Single Format
        open IN1,"$file1" || die $!;
        open OUT1,">$file4.dup.fastq" || die $!;
        while(!eof(IN1)){
            $id1 = <IN1>; $seq1 = <IN1>; <IN1>; $qual1 = <IN1>; $input++;
            chomp ($id1,$seq1,$qual1);
            
            ##Remove duplication:
            my $dup = substr($seq1,0,$lenCut);
            $hash{$dup}++;
            if($hash{$dup} == 1){
                print OUT1 "$id1\n$seq1\n+\n$qual1\n";
            }else{
                    $dup_num++;
                    next;
            }
        }
                    
        close IN1;
        close OUT1;
    }
    
    my $dup_rate = int(10000*$dup_num/$input)/100;
    
    print STAT "Duplication information:\n";
    print STAT "Total reads: $input\n";
    print STAT "Duplicate reads: $dup_num\n";
    print STAT "Duplication: $dup_rate%\n\n";
        
    undef %hash;
        
    my $oo = time() - $oldtime;
    $oo = int(100*$oo/60)/100;
    print STAT "All completed successfully!\n\nTime consumption is $oo min";
    close STAT;
}

#########################adp_qual#########################################
sub adp_qual {
    open STAT,">$file4.stat.xls";

    if(defined $opts{p}){
        print STAT "Progrom,Parameters,Input and Output information:\n";
        print STAT "$0 adp_qual -f $file2 -r $file3 -c $qCutOff -q $format -a $adapter -l $lenCut -p -o $file4\n";
        print STAT "Input file:$file2 and $file3\n";
        print STAT "Low quality threshold:$qCutOff\n";
        print STAT "Input file format:$format\n";
        print STAT "Adapter sequence: $adapter\n";
        print STAT "Output file: $file4"."_1.fastq and $file4"."_2.fastq\n";
        print STAT "Output stat file: $file4.stat.xls\n\n";
    }else{
        print STAT "$0 adp_qual -i $file1 -c $qCutOff -q $format -a $adapter -l $lenCut -o $file4\n";
        print STAT "Input file:$file1\n";
        print STAT "Low quality threshold:$qCutOff\n";
        print STAT "Input file format:$format\n";
        print STAT "Adapter sequence: $adapter\n";
        print STAT "Output file: $file4.fastq\n";
        print STAT "Output stat file: $file4.stat.xls\n\n";
    }
    
    if(defined $opts{p}){  #Paired-End Format
        open IN1,"$file2" || die $!;
        open IN2,"$file3" || die $!;
        open OUT1,">$file4"."_1.fastq" || die $!;
        open OUT2,">$file4"."_2.fastq" || die $!;
        open OUT3,">$file4"."_single_1.fastq" || die $!;
        open OUT4,">$file4"."_single_2.fastq" || die $!;
        
        while(!eof(IN1) && !eof(IN2)){
            $id1 = <IN1>; $seq1 = <IN1>; <IN1>; $qual1 = <IN1>; $input++;
            $id2 = <IN2>; $seq2 = <IN2>; <IN2>; $qual2 = <IN2>;
            chomp ($id1,$seq1,$qual1,$id2,$seq2,$qual2);
            $length1 =  length $seq1;
            $length2 = length $seq2;
            $total_length1 = $total_length1 + $length1;
            $total_length2 = $total_length2 + $length2;
            
            
            ##Remove adapter:
            if($seq1 =~ m/$adapter/ && $seq2 =~ m/$adapter/){
                $pos1 = index($seq1,$adapter);
                $pos2 = index($seq2,$adapter);
                if($pos1 < $lenCut or $pos2 < $lenCut){
                    $adp++;
                    next;
                }else{
                    $seq1 = substr($seq1,0,$pos1 - 2);
                    $qual1 = substr($qual1,0,$pos1 - 2);
                    $seq2 = substr($seq2,0,$pos2 - 2);
                    $qual2 = substr($qual2,0,$pos2 - 2); 
                }
            }elsif($seq1 =~ m/$adapter/){
                $pos1 = index($seq1,$adapter);
                if($pos1 < $lenCut){
                    $adp++;
                    next;
                }else{
                    $seq1 = substr($seq1,0,$pos1 - 2);
                    $qual1 = substr($qual1,0,$pos1 - 2);
                }
            }elsif($seq2 =~ m/$adapter/){
                $pos2 = index($seq2,$adapter);
                if($pos2 < $lenCut){
                    $adp++;
                    next;
                }else{
                    $seq2 = substr($seq2,0,$pos2 - 2);
                    $qual2 = substr($qual2,0,$pos2 - 2);
                }
            }
            
            ##Remove lower bases:
            @qual1 = split (//, $qual1); @qual2 = split (//, $qual2);
            $trimCount1 = $trimCount2 = $trimStart1 = $trimStart2 = 0;
            
            for(my $i=$#qual1; $i>0; $i--) {
                my $val1 = ord($qual1[$i]) - $format;
                if($val1 < $qCutOff) {
                    $trimCount1++;
                }else{
                    last;
                }
            }
            
            for(my $i = 0;$i < $#qual1; $i++) {
                my $val1 = ord($qual1[$i]) - $format;
                if($val1 < $qCutOff) {
                    $trimStart1++;
                }else{
                    last;
                }
            }
            
            for(my $i=$#qual2; $i>0; $i--) {
                my $val2 = ord($qual2[$i]) - $format;
                if($val2 < $qCutOff) {
                    $trimCount2++;
                }else{
                    last;
                }
            }
            
            for(my $i = 0;$i < $#qual2; $i++) {
                my $val2 = ord($qual2[$i]) - $format;
                if($val2 < $qCutOff) {
                    $trimStart2++;
                }else{
                    last;
                }
            }
            
            $size1 = $length1 - $trimStart1 - $trimCount1;
            $qual1 = substr($qual1,$trimStart1,$size1);
            $seq1 = substr($seq1,$trimStart1,$size1);
            
            $size2 = $length2 - $trimStart2 - $trimCount2;
            $qual2 = substr($qual2,$trimStart2,$size2);
            $seq2 = substr($seq2,$trimStart2,$size2);
            
            $len1 = length $seq1;
            $len2 = length $seq2;
            
            if(($len1 >= $lenCut) && ($len2 >= $lenCut)){
                print OUT1 "$id1\n$seq1\n+\n$qual1\n";
                print OUT2 "$id2\n$seq2\n+\n$qual2\n";
                $total_length_trimmed1 = $total_length_trimmed1 + $len1;
                $total_length_trimmed2 = $total_length_trimmed2 + $len2;
                $high1++; $high2++;
            }elsif($len1 >= $lenCut){
                print OUT3 "$id1\n$seq1\n+\n$qual1\n";
                $high3++;$single_length1 = $single_length1 + $len1;
            }elsif($len2 >= $lenCut){
                print OUT4 "$id2\n$seq2\n+\n$qual2\n";
                $high4++;$single_length2 = $single_length2 + $len2;
            }
        }
        close IN1;
        close IN2;
        close OUT1;
        close OUT2;
        close OUT3;
        close OUT4;
        
    }else{ #Single Format
        open IN1,"$file1" || die $!;
        open OUT1,">$file4.fastq" || die $!;
        while(!eof(IN1)){
            $id1 = <IN1>; $seq1 = <IN1>; <IN1>; $qual1 = <IN1>; $input++;
            chomp ($id1,$seq1,$qual1);
            
            $length1 = length $seq1;
            $total_length1 = $total_length1 + $length1;
            
            #Remove adapter:
            if($seq1 =~ m/$adapter/){
                $pos = index($seq1,$adapter);
                if($pos < $lenCut){
                    $adp++;
                    next;
                }else{
                    $seq1 = substr($seq1,0,$pos - 2);
                    $qual1 = substr($qual1,0,$pos - 2);
                }
            }
            
            ##Remove lower bases:
            @qual1 = split (//, $qual1);
            $trimCount1 = $trimStart1 = 0;
            
            for(my $i=$#qual1; $i>0; $i--) {
                my $val = ord($qual1[$i]) - $format;
                if($val < $qCutOff) {
                    $trimCount1++;
                }else{
                    last;
                }
            }
            
            for(my $i = 0;$i < $#qual1; $i++) {
                my $val = ord($qual1[$i]) - $format;
                if($val < $qCutOff) {
                    $trimStart1++;
                }else{
                    last;
                }
            }
            
            $size1 = $length1 - $trimStart1 - $trimCount1;
            $qual1 = substr($qual1,$trimStart1,$size1);
            $seq1 = substr($seq1,$trimStart1,$size1);
            $len1 = length $seq1;
            
            if($len1 >= $lenCut){
                print OUT1 "$id1\n$seq1\n+\n$qual1\n";
                $total_length_trimmed1 = $total_length_trimmed1 + $len1;
                $high1++;
            }
        }
        close IN1;
        close OUT1;
    }
    
    if(defined $opts{p}){
        my $rata_trimmed1 = int(10000*$total_length_trimmed1/$total_length1)/100;
        my $rata_trimmed2 = int(10000*$total_length_trimmed2/$total_length2)/100;
        my $single1 = int(10000*$single_length1/$total_length1)/100;
        my $single2 = int(10000*$single_length2/$total_length2)/100;
        my $reads = $input - $adp;
        my $percentage = int(10000*$reads/$input)/100;
    
        print STAT "Remove adpter information:\n";
        print STAT "Name\tTotal_Reads\tValid_Data\tPercentage\n";
        print STAT "$file2\t$input\t$reads\t$percentage%\n";
        print STAT "$file3\t$input\t$reads\t$percentage%\n\n";
        
        print STAT "Remove lower bases information:\n";
        print STAT "Name\tTotal_Reads\tTotal_bases\tHigh_quility_reads\tHigh_quility_bases\tSingle_Reads\tSingle_bases\n";
        print STAT "$file2\t$input\t$total_length1\t$high1\t$total_length_trimmed1($rata_trimmed1%)\t$high3\t$single_length1($single1%)\n";
        print STAT "$file3\t$input\t$total_length2\t$high2\t$total_length_trimmed2($rata_trimmed2%)\t$high4\t$single_length2($single2%)\n\n";
        
    }else{
        my $rata_trimmed1 = int(10000*$total_length_trimmed1/$total_length1)/100;
        my $reads = $input - $adp;
        my $percentage = int(10000*$reads/$input)/100;
        
        print STAT "Remove adpter information:\n";
        print STAT "Name\tTotal_Reads\tValid_Data\tPercentage\n";
        print STAT "$file1\t$input\t$reads\t$percentage%\n\n";
        
        print STAT "Remove lower bases information:\n";
        print STAT "Total reads: $input\n";
        print STAT "Total bases: $total_length1\n";
        print STAT "High quility reads: $high1\n";
        print STAT "Total bases after trimming: $total_length_trimmed1($rata_trimmed1%)\n\n";
    }
    
    my $oo = time() - $oldtime;
    $oo = int(100*$oo/60)/100;
    print STAT "All completed successfully!\n\nTime consumption is $oo min";
    close STAT;
}

#########################adp_dup#########################################
sub adp_dup {
    
    open STAT,">$file4.stat.xls";
    
    if(defined $opts{p}){
        print STAT "Progrom,Parameters,Input and Output information:\n";
        print STAT "$0 adp_dup -f $file2 -r $file3 -a $adapter -l $lenCut -p -o $file4\n";
        print STAT "Input file:$file2 and $file3\n";
        print STAT "Adapter sequence: $adapter\n";
        print STAT "Output file: $file4"."_1.fastq and $file4"."_2.fastq\n";
        print STAT "Output stat file: $file4.stat.xls\n\n";
    }else{
        print STAT "$0 adp_dup -i $file1 -a $adapter -l $lenCut -o $file4\n";
        print STAT "Input file:$file1\n";
      print STAT "Adapter sequence: $adapter\n";
        print STAT "Output file: $file4.fastq\n";
        print STAT "Output stat file: $file4.stat.xls\n\n";
    }
    
    if(defined $opts{p}){  #Paired-End Format
        open IN1,"$file2" || die $!;
        open IN2,"$file3" || die $!;
        open OUT1,">$file4"."_1.fastq" || die $!;
        open OUT2,">$file4"."_2.fastq" || die $!;
        open OUT3,">$file4"."_single_1.fastq" || die $!;
        open OUT4,">$file4"."_single_2.fastq" || die $!;
        
        while(!eof(IN1) && !eof(IN2)){
            $id1 = <IN1>; $seq1 = <IN1>; <IN1>; $qual1 = <IN1>; $input++;
            $id2 = <IN2>; $seq2 = <IN2>; <IN2>; $qual2 = <IN2>;
            chomp ($id1,$seq1,$qual1,$id2,$seq2,$qual2);
            $length1 =  length $seq1;
            $length2 = length $seq2;
            $total_length1 = $total_length1 + $length1;
            $total_length2 = $total_length2 + $length2;
            
            
            ##Remove adapter:
            if($seq1 =~ m/$adapter/ && $seq2 =~ m/$adapter/){
                $pos1 = index($seq1,$adapter);
                $pos2 = index($seq2,$adapter);
                if($pos1 < $lenCut or $pos2 < $lenCut){
                    $adp++;
                    next;
                }else{
                    $seq1 = substr($seq1,0,$pos1 - 2);
                    $qual1 = substr($qual1,0,$pos1 - 2);
                    $seq2 = substr($seq2,0,$pos2 - 2);
                    $qual2 = substr($qual2,0,$pos2 - 2); 
                }
            }elsif($seq1 =~ m/$adapter/){
                $pos1 = index($seq1,$adapter);
                if($pos1 < $lenCut){
                    $adp++;
                    next;
                }else{
                    $seq1 = substr($seq1,0,$pos1 - 2);
                    $qual1 = substr($qual1,0,$pos1 - 2);
                }
            }elsif($seq2 =~ m/$adapter/){
                $pos2 = index($seq2,$adapter);
                if($pos2 < $lenCut){
                    $adp++;
                    next;
                }else{
                    $seq2 = substr($seq2,0,$pos2 - 2);
                    $qual2 = substr($qual2,0,$pos2 - 2);
                }
            }
            
            $len1 = length $seq1;
            $len2 = length $seq2;
            
            if(($len1 >= $lenCut) && ($len2 >= $lenCut)){
                
                ##Remove duplication:
                my $dup = substr($seq1,0,$lenCut).substr($seq2,0,$lenCut);
                $hash{$dup}++;
                if($hash{$dup} == 1){
                    print OUT1 "$id1\n$seq1\n+\n$qual1\n";
                    print OUT2 "$id2\n$seq2\n+\n$qual2\n";
                    $total_length_trimmed1 = $total_length_trimmed1 + $len1;
                    $total_length_trimmed2 = $total_length_trimmed2 + $len2;
                    $high1++; $high2++;
                }else{
                    $dup_num++;
                    next;
                }
            }elsif($len1 >= $lenCut){
                print OUT3 "$id1\n$seq1\n+\n$qual1\n";
                $high3++;$single_length1 = $single_length1 + $len1;
            }elsif($len2 >= $lenCut){
                print OUT4 "$id2\n$seq2\n+\n$qual2\n";
                $high4++;$single_length2 = $single_length2 + $len2;
            }
        }
        close IN1;
        close IN2;
        close OUT1;
        close OUT2;
        close OUT3;
        close OUT4;
        
    }else{ #Single Format
        open IN1,"$file1" || die $!;
        open OUT1,">$file4.fastq" || die $!;
        while(!eof(IN1)){
            $id1 = <IN1>; $seq1 = <IN1>; <IN1>; $qual1 = <IN1>; $input++;
            chomp ($id1,$seq1,$qual1);
            
            $length1 = length $seq1;
            $total_length1 = $total_length1 + $length1;
            
            #Remove adapter:
            if($seq1 =~ m/$adapter/){
                $pos = index($seq1,$adapter);
                if($pos < $lenCut){
                    $adp++;
                    next;
                }else{
                    $seq1 = substr($seq1,0,$pos - 2);
                    $qual1 = substr($qual1,0,$pos - 2);
                }
            }
            
            $len1 = length $seq1;
            
            if($len1 >= $lenCut){
                ##Remove duplication:
                my $dup = substr($seq1,0,$lenCut);
                $hash{$dup}++;
                if($hash{$dup} == 1){
                    print OUT1 "$id1\n$seq1\n+\n$qual1\n";
                }else{
                    $dup_num++;
                    next;
                }
            }
        }
        close IN1;
        close OUT1;
    }
    
    if(defined $opts{p}){
        my $rata_trimmed1 = int(10000*$total_length_trimmed1/$total_length1)/100;
        my $rata_trimmed2 = int(10000*$total_length_trimmed2/$total_length2)/100;
        my $single1 = int(10000*$single_length1/$total_length1)/100;
        my $single2 = int(10000*$single_length2/$total_length2)/100;
        my $reads = $input - $adp;
        my $percentage = int(10000*$reads/$input)/100;
        my $dup_rate = int(10000*$dup_num/$reads)/100;
    
        print STAT "Remove adpter information:\n";
        print STAT "Name\tTotal_Reads\tValid_Data\tPercentage\n";
        print STAT "$file2\t$input\t$reads\t$percentage%\n";
        print STAT "$file3\t$input\t$reads\t$percentage%\n\n";
        
        print STAT "Duplication information:\n";
        print STAT "Total reads: $reads\n";
        print STAT "Duplicate reads: $dup_num\n";
        print STAT "Duplication: $dup_rate%\n\n";
        
    }else{
        my $rata_trimmed1 = int(10000*$total_length_trimmed1/$total_length1)/100;
        my $reads = $input - $adp;
        my $percentage = int(10000*$reads/$input)/100;
        my $dup_rate = int(10000*$dup_num/$reads)/100;
        
        print STAT "Remove adpter information:\n";
        print STAT "Name\tTotal_Reads\tValid_Data\tPercentage\n";
        print STAT "$file1\t$input\t$reads\t$percentage%\n\n";
        
        print STAT "Duplication information:\n";
        print STAT "Total reads: $reads\n";
        print STAT "Duplicate reads: $dup_num\n";
        print STAT "Duplication: $dup_rate%\n\n";
    }
        
    undef %hash;
    
    my $oo = time() - $oldtime;
    $oo = int(100*$oo/60)/100;
    print STAT "All completed successfully!\n\nTime consumption is $oo min";
    close STAT;
}

#########################all#########################################
sub all {
    
    open STAT,">$file4.stat.xls";
    
    if(defined $opts{p}){
        print STAT "Progrom,Parameters,Input and Output information:\n";
        print STAT "$0 all -f $file2 -r $file3 -c $qCutOff -q $format -a $adapter -l $lenCut -p -o $file4\n";
        print STAT "Input file:$file2 and $file3\n";
        print STAT "Low quality threshold:$qCutOff\n";
        print STAT "Input file format:$format\n";
        print STAT "Adapter sequence: $adapter\n";
        print STAT "Output file: $file4.$qCutOff"."_1.fastq and $file4.$qCutOff"."_2.fastq\n";
        print STAT "Output stat file: $file4.stat.xls\n\n";
    }else{
        print STAT "$0 all -i $file1 -c $qCutOff -q $format -a $adapter -l $lenCut -o $file4\n";
        print STAT "Input file:$file1\n";
        print STAT "Low quality threshold:$qCutOff\n";
        print STAT "Input file format:$format\n";
        print STAT "Adapter sequence: $adapter\n";
        print STAT "Output file: $file4.$qCutOff.fastq\n";
        print STAT "Output stat file: $file4.stat.xls\n\n";
    }
    
    if(defined $opts{p}){  #Paired-End Format
        open IN1,"$file2" || die $!;
        open IN2,"$file3" || die $!;
        open OUT1,">$file4"."_1.fastq" || die $!;
        open OUT2,">$file4"."_2.fastq" || die $!;
        open OUT3,">$file4"."_single_1.fastq" || die $!;
        open OUT4,">$file4"."_single_2.fastq" || die $!;
        
        while(!eof(IN1) && !eof(IN2)){
            $id1 = <IN1>; $seq1 = <IN1>; <IN1>; $qual1 = <IN1>; $input++;
            $id2 = <IN2>; $seq2 = <IN2>; <IN2>; $qual2 = <IN2>;
            chomp ($id1,$seq1,$qual1,$id2,$seq2,$qual2);
            $length1 =  length $seq1;
            $length2 = length $seq2;
            $total_length1 = $total_length1 + $length1;
            $total_length2 = $total_length2 + $length2;
            
            
            ##Remove adapter:
            if($seq1 =~ m/$adapter/ && $seq2 =~ m/$adapter/){
                $pos1 = index($seq1,$adapter);
                $pos2 = index($seq2,$adapter);
                if($pos1 < $lenCut or $pos2 < $lenCut){
                    $adp++;
                    next;
                }else{
                    $seq1 = substr($seq1,0,$pos1 - 2);
                    $qual1 = substr($qual1,0,$pos1 - 2);
                    $seq2 = substr($seq2,0,$pos2 - 2);
                    $qual2 = substr($qual2,0,$pos2 - 2); 
                }
            }elsif($seq1 =~ m/$adapter/){
                $pos1 = index($seq1,$adapter);
                if($pos1 < $lenCut){
                    $adp++;
                    next;
                }else{
                    $seq1 = substr($seq1,0,$pos1 - 2);
                    $qual1 = substr($qual1,0,$pos1 - 2);
                }
            }elsif($seq2 =~ m/$adapter/){
                $pos2 = index($seq2,$adapter);
                if($pos2 < $lenCut){
                    $adp++;
                    next;
                }else{
                    $seq2 = substr($seq2,0,$pos2 - 2);
                    $qual2 = substr($qual2,0,$pos2 - 2);
                }
            }
            
            ##Remove lower bases:
            @qual1 = split (//, $qual1); @qual2 = split (//, $qual2);
            $trimCount1 = $trimCount2 = $trimStart1 = $trimStart2 = 0;
            
            for(my $i=$#qual1; $i>0; $i--) {
                my $val1 = ord($qual1[$i]) - $format;
                if($val1 < $qCutOff) {
                    $trimCount1++;
                }else{
                    last;
                }
            }
            
            for(my $i = 0;$i < $#qual1; $i++) {
                my $val1 = ord($qual1[$i]) - $format;
                if($val1 < $qCutOff) {
                    $trimStart1++;
                }else{
                    last;
                }
            }
            
            for(my $i=$#qual2; $i>0; $i--) {
                my $val2 = ord($qual2[$i]) - $format;
                if($val2 < $qCutOff) {
                    $trimCount2++;
                }else{
                    last;
                }
            }
            
            for(my $i = 0;$i < $#qual2; $i++) {
                my $val2 = ord($qual2[$i]) - $format;
                if($val2 < $qCutOff) {
                    $trimStart2++;
                }else{
                    last;
                }
            }
            
            $size1 = $length1 - $trimStart1 - $trimCount1;
            $qual1 = substr($qual1,$trimStart1,$size1);
            $seq1 = substr($seq1,$trimStart1,$size1);
            
            $size2 = $length2 - $trimStart2 - $trimCount2;
            $qual2 = substr($qual2,$trimStart2,$size2);
            $seq2 = substr($seq2,$trimStart2,$size2);
            
            $len1 = length $seq1;
            $len2 = length $seq2;
            
            if(($len1 >= $lenCut) && ($len2 >= $lenCut)){
                
                ##Remove duplication:
                my $dup = substr($seq1,0,$lenCut).substr($seq2,0,$lenCut);
                $hash{$dup}++;
                if($hash{$dup} == 1){
                    print OUT1 "$id1\n$seq1\n+\n$qual1\n";
                    print OUT2 "$id2\n$seq2\n+\n$qual2\n";
                    $total_length_trimmed1 = $total_length_trimmed1 + $len1;
                    $total_length_trimmed2 = $total_length_trimmed2 + $len2;
                    $high1++; $high2++;
                }else{
                    $dup_num++;
                    next;
                }
            }elsif($len1 >= $lenCut){
                print OUT3 "$id1\n$seq1\n+\n$qual1\n";
                $high3++;$single_length1 = $single_length1 + $len1;
            }elsif($len2 >= $lenCut){
                print OUT4 "$id2\n$seq2\n+\n$qual2\n";
                $high4++;$single_length2 = $single_length2 + $len2;
            }
        }
        close IN1;
        close IN2;
        close OUT1;
        close OUT2;
        close OUT3;
        close OUT4;
        
    }else{ #Single Format
        open IN1,"$file1" || die $!;
        open OUT1,">$file4.$qCutOff.fastq" || die $!;
        while(!eof(IN1)){
            $id1 = <IN1>; $seq1 = <IN1>; <IN1>; $qual1 = <IN1>; $input++;
            chomp ($id1,$seq1,$qual1);
            
            $length1 = length $seq1;
            $total_length1 = $total_length1 + $length1;
            
            #Remove adapter:
            if($seq1 =~ m/$adapter/){
                $pos = index($seq1,$adapter);
                if($pos <= $lenCut){
                    $adp++;
                    next;
                }else{
                    $seq1 = substr($seq1,0,$pos - 2);
                    $qual1 = substr($qual1,0,$pos - 2);
                }
            }
            
            ##Remove lower bases:
            @qual1 = split (//, $qual1);
            $trimCount1 = $trimStart1 = 0;
            
            for(my $i=$#qual1; $i>0; $i--) {
                my $val = ord($qual1[$i]) - $format;
                if($val < $qCutOff) {
                    $trimCount1++;
                }else{
                    last;
                }
            }
            
            for(my $i = 0;$i < $#qual1; $i++) {
                my $val = ord($qual1[$i]) - $format;
                if($val < $qCutOff) {
                    $trimStart1++;
                }else{
                    last;
                }
            }
            
            $size1 = $length1 - $trimStart1 - $trimCount1;
            $qual1 = substr($qual1,$trimStart1,$size1);
            $seq1 = substr($seq1,$trimStart1,$size1);
            $len1 = length $seq1;
            
            if($len1 >= $lenCut){
                ##Remove duplication:
                my $dup = substr($seq1,0,$lenCut);
                $hash{$dup}++;
                if($hash{$dup} == 1){
                    print OUT1 "$id1\n$seq1\n+\n$qual1\n";
                    $total_length_trimmed1 = $total_length_trimmed1 + $len1;
                    $high1++;
                }else{
                    $dup_num++;
                    next;
                }
            }
        }
        close IN1;
        close OUT1;
    }
    
    if(defined $opts{p}){
        my $rata_trimmed1 = int(10000*$total_length_trimmed1/$total_length1)/100;
        my $rata_trimmed2 = int(10000*$total_length_trimmed2/$total_length2)/100;
        my $single1 = int(10000*$single_length1/$total_length1)/100;
        my $single2 = int(10000*$single_length2/$total_length2)/100;
        my $reads = $input - $adp;
        my $percentage = int(10000*$reads/$input)/100;
        my $dup_rate = int(10000*$dup_num/$reads)/100;
    
        print STAT "Remove adpter information:\n";
        print STAT "Name\tTotal_Reads\tValid_Data\tPercentage\n";
        print STAT "$file2\t$input\t$reads\t$percentage%\n";
        print STAT "$file3\t$input\t$reads\t$percentage%\n\n";
        
        print STAT "Remove lower bases information:\n";
        print STAT "Name\tTotal_Reads\tTotal_bases\tHigh_quility_reads\tHigh_quility_bases\tSingle_Reads\tSingle_bases\n";
        print STAT "$file2\t$input\t$total_length1\t$high1\t$total_length_trimmed1($rata_trimmed1%)\t$high3\t$single_length1($single1%)\n";
        print STAT "$file3\t$input\t$total_length2\t$high2\t$total_length_trimmed2($rata_trimmed2%)\t$high4\t$single_length2($single2%)\n\n";
        
        print STAT "Duplication information:\n";
        print STAT "Total reads: $high1\n";
        print STAT "Duplicate reads: $dup_num\n";
        print STAT "Duplication: $dup_rate%\n\n";
        
    }else{
        my $rata_trimmed1 = int(10000*$total_length_trimmed1/$total_length1)/100;
        my $reads = $input - $adp;
        my $percentage = int(10000*$reads/$input)/100;
        my $dup_rate = int(10000*$dup_num/$reads)/100;
        
        print STAT "Remove adpter information:\n";
        print STAT "Name\tTotal_Reads\tValid_Data\tPercentage\n";
        print STAT "$file1\t$input\t$reads\t$percentage%\n\n";
        
        print STAT "Remove lower bases information:\n";
        print STAT "Total reads: $input\n";
        print STAT "Total bases: $total_length1\n";
        print STAT "High quility reads: $high1\n";
        print STAT "Total bases after trimming: $total_length_trimmed1($rata_trimmed1%)\n\n";
        
        print STAT "Duplication information:\n";
        print STAT "Total reads: $high1\n";
        print STAT "Duplicate reads: $dup_num\n";
        print STAT "Duplication: $dup_rate%\n\n";
    }
    
    
    undef %hash;
    
    my $oo = time() - $oldtime;
    $oo = int(100*$oo/60)/100;
    print STAT "All completed successfully!\n\nTime consumption is $oo min";
    close STAT;
}

#########################Sub Script#########################################
sub PrintUsage {

    print STDERR <<'END';

Usage for single: $0 $command -i s_1_IDX1_1.fastq -o s_1_IDX1
      for Paired: $0 $command -f s_1_IDX1_1.fastq -r s_1_IDX1_2.fastq -p -o s_1_IDX1
      
      $command  <str>   : adpter,quality,adp_qual and duplication

Options: 
    -i  <str>   : Fastq file (Single)
    -f  <str>   : Forward fastq file (Paired-End)
    -r  <str>   : Reverse fastq file (Paired-End)
    -a  <str>   : Adapter sequence (Default: GATCGGAAGA)
    -c  <Ns>    : Discard sequences lower than N quality. (Default: 20)
    -q  <Ns>    : Quality format 33/64 (Default: 33)
    -l  <Ns>    : Discard sequences shorter than N nucleotides. (Default: 30) 
    -n  <Ns>    : Allowed  ambiguous bases (Default: 0)
    -o  <str>   : Output prefix
    -p          : Paired-End Model (Default: Single)
    -v          : Prints version of the program
    -h          : Prints this usage summary

END
    exit(1);

}


#########################Sub Script#########################################
sub command {
    print STDERR <<'END';
    
    Usage: piplineForQC.pl Command
    
    Command:

        adapter      => Remove apapter sequence and sequences contain ambiguous base.
        quality      => Remove low base quality reads.
        duplication  => Remove duplication reads.
        adp_dup      => Remove adapter and duplication reads.
        adp_qual     => Remove adapter and filter low base quality reads.
        all          => Remove adapter, filter low base quality  and remove duplication reads.
    
END
    exit(1);

}
